# Supplementary material for: Usability, acceptability, and cost of the SD BIOLINE Ov16 rapid diagnostic test for onchocerciasis surveillance in endemic communities in the middle belt of Ghana
Source: PLoS Negl Trop Dis. 2025 Aug 29;19(8):e0012191. doi: 10.1371/journal.pntd.0012191 (PMC12413087; doi:10.1371/journal.pntd.0012191)
Supplement: S2 Text — (XLSX) [file pntd.0012191.s002.xlsx]

## Sheet: Costs per item (3)
	Percentage	Itemised total cost
Total cost	100	32156
Ov16 RDT (7.5%)	7.5	2411.7
Skin-snip microscopy (70.5%)	70.5	22670
Shared cost (22.0%)	22	7074.32
Total	100	32156
	Percentage	Itemised total cost
Total cost	100	32156
Field-work cost (94.8%) =	94.8	30483.9
Transport & lodging	72	23152.3
Supplies, devices and instruments	21.4	6881.38
Labour	1.4	450.184
Total field-work cost	94.8	30483.9
Training & data handling =
Training =	5.1	1639.96
Reporting	0.1	32.156
		32156
	Calculations if the costs are divided by 400
	Transport & lodging	Supplies, devices & instruments	Labour	Training	Reporting	Total per participant
Ov16 RDT	4.34106	1.29026	0.0844095	0.307492	0.00602925	6.02925
Skin-snip microscopy	40.806	12.1284	0.793449	2.89042	0.056675	56.6749
Shared cost	12.7338	3.78476	0.247601	0.901976	0.0176858	17.6858
Total	57.8808	17.2035	1.12546	4.09989	0.08039	80.39
	Calculations if the costs are divided by 254 for Ov16 RDT and shared costs and by 94 participants for SS microscopy
	Transport & lodging	Supplies, devices & instruments	Labour	Training	Reporting	Total per participant
Ov16 RDT	6.83631	2.0319	0.132928	0.484239	0.00949488	9.49488
Skin-snip microscopy	173.642	51.6104	3.37638	12.2997	0.24117	241.17
Shared cost	20.0532	5.96025	0.389923	1.42043	0.0278517	27.8517
Total	200.532	59.6025	3.89923	14.2043	0.278517	278.517
